# Supplementary material for: An Unusual Rearrangement of Pyrazole Nitrene and Coarctate Ring-Opening/Recyclization Cascade: Formal CH–Acetoxylation and Azide/Amine Conversion without External Oxidants and Reductants
Source: Molecules. 2023 Oct 30;28(21):7335. doi: 10.3390/molecules28217335 (PMC10648078; doi:10.3390/molecules28217335)
Supplement: Supplementary file 1 [file molecules-28-07335-s001.zip]

Archive with 1 entries (1 files):
- molecules-2677914-supplementary.pdf
